# Supplementary material for: SLMO transfers phosphatidylserine between the outer and inner mitochondrial membrane in Drosophila
Source: PLoS Biol. 2024 Dec 16;22(12):e3002941. doi: 10.1371/journal.pbio.3002941 (PMC11649117; doi:10.1371/journal.pbio.3002941)
Supplement: S1 Data — (XLSX) [file pbio.3002941.s003.xlsx]

## Sheet: Figure 1C
mitochondria area of control and pisd/pect/pss/pis/bbc and pcyt1 RNAi lines
	control	pisdRNAi	pectRNAi	pssRNAi	pisRNAi	bbcRNAi	pcyt1RNAi
	3.632	0.432	6.032	1.714	5.29	5.6172	6.9273
	4.909	0.9	8.527	1.42	9.926	5.5233	4.9039
	4.746	1.088	7.03	0.947	9.441	6.8835	4.6715
	5.581	1.032	6.254	1.69	3.38	6.4221	4.8093
	3.217	1.299	5.303	1.245	3.349	5.7867	6.7614
	5.166	1.18	4.598	0.711	3.79	3.4053	4.9665
	5.72	0.987	6.124	0.571	6.171	4.0173	5.2263
	4.569	0.965	6.798	1.162	6.094
	2.876	1.171	5.9	0.904
	7.176	0.913		1.082
	4.068	1.026		0.986
	7.452	0.706		0.974
		1.21		1.216
		0.949		0.357
		0.925		1.42
mean	4.926	0.985533	6.28511	1.09327	5.93013	5.37934	5.4666
std deviation	1.42236	0.213424	1.1121	0.381891	2.5783	1.248	0.957327
SEM	0.4106	0.0551058	0.370701	0.0986039	0.911566	0.471701	0.361836

## Sheet: Figure 1D
PS,PE and PC percentage of mito from control and pss/pisd RNAi lines
PS	control	pssRNAi	pisdRNAi		PE	control	pssRNAi	pisdRNAi		PC	control	pssRNAi	pisdRNAi
	0.025781	0.0185659	0.0337516			0.571357	0.403223	0.408095			0.297903	0.411861	0.405911
	0.023169	0.0204838	0.034107			0.557843	0.417766	0.425408			0.323177	0.395353	0.376676
	0.028326	0.019517	0.030254			0.54012	0.452118	0.427502			0.316622	0.363766	0.410683
mean	0.0257587	0.0195222	0.0327042		mean	0.55644	0.424369	0.420335		mean	0.312567	0.390327	0.397757
std deviation	0.00257857	0.000958941	0.00212936		std deviation	0.0156657	0.0251074	0.0106517		std deviation	0.0131158	0.0244383	0.0184116
SEM	0.00148874	0.000553645	0.00122939		SEM	0.00904459	0.0144958	0.00614976		SEM	0.00757241	0.0141095	0.01063

## Sheet: Figure 1E
PC,PE,PS,PI percentage of control, pect, pcyt1, pis and bbcRNAi lines
PC	MHC>EGFPRNAi	MHC>pectRNAi	MHC>pcyt1RNAi	MHC>pisRNAi	MHC>bbcRNAi	PE	MHC>EGFPRNAi	MHC>pectRNAi	MHC>pcyt1RNAi	MHC>pisRNAi	MHC>bbcRNAi	PS	MHC>EGFPRNAi	MHC>pectRNAi	MHC>pcyt1RNAi	MHC>pisRNAi	MHC>bbcRNAi	PI	MHC>EGFPRNAi	MHC>pectRNAi	MHC>pcyt1RNAi	MHC>pisRNAi	MHC>bbcRNAi
	0.507392	0.412494	0.252626	0.427078	0.412538		0.379752	0.478963	0.565208	0.486422	0.453211		0.023779	0.0195083	0.0297242	0.016681	0.024519		0.05833	0.0393891	0.0906437	0.03065	0.053602
	0.464313	0.307661	0.272384	0.409106	0.395979		0.386726	0.570243	0.569279	0.484478	0.468616		0.03319	0.026352	0.030602	0.020024	0.023099		0.06638	0.053475	0.089362	0.038496	0.057345
	0.424912	0.463305	0.252529	0.40412	0.374156		0.410465	0.406046	0.570693	0.48342	0.493062		0.025868	0.029235	0.030312	0.019113	0.023457		0.082736	0.05852	0.082548	0.041373	0.053799
mean	0.465539	0.394487	0.25918	0.413435	0.394224		0.392314	0.485084	0.568393	0.484773	0.47163		0.0276123	0.0250318	0.0302127	0.018606	0.0236917		0.0691487	0.0504614	0.0875179	0.0368397	0.0549153
Std deviation	0.0412537	0.0793691	0.0114354	0.0120756	0.0192511		0.0161011	0.0822695	0.00284801	0.00152263	0.0200957		0.00494204	0.00499597	0.000447217	0.00172821	0.000738513		0.0124363	0.00991511	0.0043515	0.00555007	0.00210646
SEM	0.0238178	0.0458238	0.00660226	0.00697186	0.0111146		0.00929595	0.0474983	0.0016443	0.000879094	0.0116023		0.00285329	0.00288442	0.000258201	0.000997781	0.000426381		0.00718012	0.00572449	0.00251234	0.00320433	0.00121616

## Sheet: Figure 1F
percentage of flies crossed the mark of control,pss and pisd RNAi lines
male	control	pssRNAi	pisdRNAi	female	control	pssRNAi	pisdRNAi
	0.833333	0.409091	0.377778		0.895833	0.509091	0.637681
	0.833333	0.520833	0.424242		0.814815	0.480833	0.68254
	0.877193	0.6	0.616667		0.866667	0.6	0.666667
mean	0.847953	0.509975	0.472896		0.859105	0.529975	0.662296
Std deviation	0.0253226	0.0959166	0.126658		0.0410349	0.0622679	0.0227467
SEM	0.01462	0.0553775	0.0731263		0.0236915	0.0359504	0.0131328

## Sheet: Figure 2B
ERG off transient quatification of control, pectRNAi, pectRNAi+trp-pisd, pectRNAi+trp-pisd+EGFPRNAi, pectRNAi+trp-pisd+slmoRNAi, slmoRNAi, pectRNAi+trp-pisd+slmoRNAi+slmo
	control	pectRNAi5	pectRNAi5+pisd	pectRNAi5+pisd+EGFPRNAi	pectRNAi5+pisd+slmoRNAi	slmoRNAi	pectRNAi5+pisd+slmoRNAi+slmo
	2	0	2	1.6	0	2	1
	2	0.4	1.3	1.9	0.1	2.1	2.1
	4.2	0	3	2.3	0.8	2.4	3
	2.5	0	2.5	2.8	0	3.39	3.32
	3	0.6	3	3.1	0	3.7	4.1
	4.4	0.3	3.6	3	0.6	3.1	4.3
	2.2	1.1	4	4.4	0	2.7	3.3
	2.8	0	1.9	3.9	0	2.2	3.1
	3.1	0	3.2	2	0.2	3.1	2.9
	2.7	0.7	2.6	2.1	0	1.2	3
mean	2.89	0.31	2.71	2.71	0.17	2.589	3.012
std deviation	0.837257	0.387155	0.821178	0.909762	0.290784	0.753723	0.93814
SEM	0.264764	0.122429	0.259679	0.287692	0.0919541	0.238348	0.296666

## Sheet: Figure 2D
Quantification of rhabdomeres per ommatidium of control, pectRNAi, pectRNAi+trp-pisd, pectRNAi+trp-pisd+EGFPRNAi, pectRNAi+trp-pisd+slmoRNAi, slmoRNAi, pectRNAi+trp-pisd+slmoRNAi+slmo
	control	pectRNAi5	pectRNAi5+pisd	pectRNAi5+pisd+EGFPRNAi	pectRNAi5+pisd+slmoRNAi	slmoRNAi	pectRNAi5+pisd+slmoRNAi+slmo
	7	5	7	4	1	6	7
	7	4	6	5	1	6	6
	7	2	7	5	2	6	7
	7	7	7	6	2	5	7
	7	5	6	7	1	5	7
	7	4	6	6	1	6	6
	6	2	6	5	3	6	6
	7	3	4	6	1	7	5
	6	4	4	7	1	5	7
	7		5	7	1	7	7
			5	6		6	6
			6			7	7
			7			6
						7
						7
						4
						6
						5
						5
						6
						4
						4
						6
						6
						6
						7
						7
						5
						7
						7
						7
						4
						7
						5
						4
						6
						6
						6
						6
						5
						5
						7
						7
						7
						5
						7
						6
						6
						7
						7
						6
						4
						5
						5
						6
						7
						6
						4
						5
						6
						5
						5
						6
						6
						7
mean	6.8	4	5.84615	5.81818	1.4	5.84615	6.5
std deviation	0.421637	1.58114	1.06819	0.98165	0.699206	0.971963	0.6742
SEM	0.133333	0.527046	0.296262	0.295979	0.221108	0.120557	0.194625

## Sheet: Figure 2F
cristae density and mitochondrial area from control, slmoRNAi1 and slmoRNAi1+slmoR1
cristae density	control	slmoRNAi1	slmoRNAi1+slmoR1		mitochondria area	control	slmoRNAi1	slmoRNAi1+slmoR1
	1.65012	1.16151	1.41571			1.635	0.47	2.711
	1.50848	1.12628	1.69517			4.511	0.317	3.74
	1.89668	1.14808	1.63918			6.057	0.471	4.534
	1.55827	1.10536	1.31579			2.301	0.333	4.241
	1.68641	1.06174	1.5242			5.68	0.387	5.134
	1.57873	1.28425	1.28425			3.812	0.276	3.41
	1.52197	1.11382	1.58964			5.086	0.171	5.12
	1.60636	0.831467	1.86598			5.785	0.502	3.968
	1.61262	0.944929	1.48963			4.375	0.422	4.665
mean	1.6244	1.08638	1.53551			4.36022	0.372111	4.16922
std deviation	0.116992	0.130818	0.185868			1.54792	0.107931	0.802055
SEM	0.0389973	0.043606	0.0619559			0.515972	0.035977	0.267352

## Sheet: Figure 2G
percentage of flies that crossed the 13 cm mark within 30 sec from MHC>EGFPRNAi (control), and MHC>slmoRNAi2
male	control	slmoRNAi2		female	control	slmoRNAi2
	0.833333	0			0.895833	0
	0.833333	0.033333			0.814815	0
	0.877193	0			0.866667	0
mean	0.847953	0.011111			0.859105	0
std deviation	0.0253226	0.0192448			0.0410349	0
SEM	0.01462	0.011111			0.0236915	0

## Sheet: Figure 3B
area of mitochondria from control, pssRNAi, pssRNAi1-2+EGFP, pssRNAi1-2+slmo and slmo
control	pssRNAi1-2	pssRNAi1-2+EGFP	pssRNAi1-2+slmo	slmo
3.022	0.428	0.503	1.524	4.159
4.388	0.362	0.555	1.524	4.895
1.959	0.526	0.397	2.072	5.236
5.404	0.426	0.877	2.732	2.157
3.586	0.59	0.245	1.678	6.225
4.835	0.848	0.308	1.189	4.968
4.81	0.617	0.443	1.307	3.265
3.513	0.264	0.524	1.51	1.331
3.46	0.292	0.564	1.502	5.963
3.41	0.909	0.53	1.304	2.198
5.356	0.189	0.49	1.421	2.964
	0.33		0.577
	0.549		2.188
	0.182		2.233
	0.4		1.327
	0.735		1.686
	0.322		2.274
	0.332		1.564
	0.312
3.97664	0.453316	0.494182	1.64511	3.94191			mean
1.07137	0.209195	0.163159	0.497512	1.65647			std deviation
0.323029	0.0479927	0.0491944	0.117265	0.499444			SEM

## Sheet: Figure 3E
amplitudes of ERG response and off-transients from control, slmoRNAi5 , slmoRNAi5+EGFP, slmoRNAi5+pisdand pisd flies
amplitude	GMR>EGFPRNAi	GMR>slmoRNAi5	GMR>EGFP;slmo RNAi5	GMR>trp-pisd-gfp;slmo RNAi	trp-pisd-gfp		off transients	control	slmoRNAi5	slmoRNAi5+EGFP	slmoRNAi5+trp-pisd	trp-pisd
	10.9616	3.61315	4.85369	9.13587	9.63123			2.639	1.93424	1.32566	3.02589	1.96358
	9.17549	4.26757	3.25698	4.88798	11.5693			3.62263	1.41844	2.5636	2.34565	3.62319
	11.259	5.80271	2.65359	6.75007	10.9654			4.1253	1.74533	1.315	2.85132	4.12
	7.58964	2.96583	5.85963	3.49142	8.62199			2.13956	0.70922	0.2133	2.93279	3.2263
	10.5984	3.804	2.31236	6.5755	9.36954			2.85635	1.5951	0.53996	3.14286	1.8256
	8.47996	2.72727	3.1221	5.4117	10.2366			1.96325	0.531915	1.52364	3.55019	2.45698
	9.32146	2.38556	1.23965	7.85743	11.237			3.71356	0.773694	0.96215	3.28426	3.52639
	9.32369	1.35397	1.96358	5.87838	12.9636			1.32699	0.531915	0.53687	3.08467	2.96345
	8.15987	1.03159	2.16398	6.29153	9.69315			2.63216	0.580271	0.98621	4.0192	3.11596
	9.98723	1.30367	1.96586	4.07332	10.9658			1.23654	0.469375	1.12365	2.70759	4.1235
				4.30957							1.74978
				4.72214							2.56037
				5.58627							2.64999
				4.88857							3.31685
mean	9.48562	2.92553	2.93914	5.70427	10.5254			2.62553	1.02895	1.109	2.94439	3.09449
std deviation	1.21683	1.50346	1.42173	1.53266	1.26767			0.987202	0.575507	0.655527	0.549598	0.810148
SEM	0.384795	0.475435	0.44959	0.409621	0.400873			0.312181	0.181991	0.207296	0.146886	0.256191

[truncated: 24 more sheets: Figure 3G, Figure 5A, Figure 5C, Figure 5E, Figure 5F, Figure 5G, Figure 6D, Figure 6E, Figure 6F, Figure 7F, Figure 7G, Figure S1A, figure S1B, figure S1D, figure S2F, figure S3A, Figure S3B, Figure S3C, Figure S4A, Figure S7C …]
